# Supplementary material for: Prognostic Implications of Portal Venous Circulating Tumor Cells in Resectable Pancreatic Cancer
Source: Biomedicines. 2022 May 31;10(6):1289. doi: 10.3390/biomedicines10061289 (PMC9219704; doi:10.3390/biomedicines10061289)
Supplement: Supplementary file 1 [file biomedicines-10-01289-s001.zip]

Archive with 3 entries (3 files):
- Supplemenatary Table S1.pdf
- Supplemenatary Table S2.pdf
- Supplementary Figure S1.pdf
